# Supplementary material for: Multiplatform molecular profiling identifies potentially targetable biomarkers in malignant phyllodes tumors of the breast
Source: Oncotarget. 2015 Nov 28;7(2):1707–16. doi: 10.18632/oncotarget.6421 (PMC4811491; doi:10.18632/oncotarget.6421)
Supplement: Supplementary file 2 [file oncotarget-07-1707-s002.csv]

Probe_IDs	Gene_SYMBOLS	entrez_IDs	Case1	Case2	Case3	Case4	Case5	Case6
ILMN_1735045	A4GALT	53947	3.11	4.08	2.57	6.07	2.48	2.83
ILMN_1755321	AAAS	8086	13.61	13.85	11.02	16.1	8.57	10.32
ILMN_1658995	ACOT9	23597	9.56	6.56	11.4	15.37	8.83	24.73
ILMN_1679754	ADRA1B	147	3.63	2.01	2.43	3.07	2.04	2.06
ILMN_1725889	AFF2	2334	3.24	9.44	29.25	6.66	4.36	4.37
ILMN_1737945	ALG2	85365	5.02	3.72	8.63	8.12	3.28	5.76
ILMN_1774207	ANGPT2	285	2.63	6.27	3.78	3.32	3.34	2.47
ILMN_2149766	APPBP2	10513	4.69	4.78	5.67	5.06	3.24	3.99
ILMN_2330948	ARF1	375	5.94	26.58	23.56	7.85	25.68	39.45
ILMN_1815184	ASPM	259266	11.22	2.09	22.11	4.51	2.24	9.98
ILMN_1654065	ATOH8	84913	6	4.31	17.77	7.08	11.39	4.87
ILMN_1727390	ATPAF2	91647	6.09	3.59	2.31	3.79	3.38	6.59
ILMN_1705364	BAT3	7917	4.67	4.06	4.39	3.08	4.24	4.37
ILMN_2367275	BCL7B	9275	9.4	7.46	9.59	4.12	5.96	5.97
ILMN_1706969	BEND6	221336	11.82	19.74	51.41	9.2	9.91	10.98
ILMN_1815878	C11orf59	55004	3.3	2.59	2.62	2.61	2.51	2.15
ILMN_1659017	C11orf74	119710	3.34	7.48	3.71	10.45	3.9	21.32
ILMN_1804611	C12orf23	90488	3.65	4.19	6.06	2.21	2.79	5.56
ILMN_2042792	C13orf16	121793	5.54	3.88	31.54	12.13	3.85	4.26
ILMN_1672554	C17orf81	23587	6.53	9.97	7.63	9.6	9.03	12.48
ILMN_1759184	C19orf48	84798	6.01	2.88	5.73	2.37	2.04	3.97
ILMN_1729546	C19orf54	284325	6.42	3.99	6.95	5.66	2.46	3.93
ILMN_1697363	C20orf27	54976	14.71	8.93	17.75	19.9	7.57	7.44
ILMN_2104924	C21orf70	85395	2.93	2.01	3.32	2.97	2.52	2.43
ILMN_1738099	C2orf34	79823	2.96	3.21	3.19	2.89	3.2	2.18
ILMN_1651987	C6orf129	154467	8.66	4.64	5.72	3.69	5.73	9.8
ILMN_1752476	C6orf134	79969	15.5	14.42	9.93	19.95	9.38	17.88
ILMN_1746633	C9orf25	203259	5.52	5.13	7.25	5.52	4.08	10.19
ILMN_1757210	CALML4	91860	4.62	7.16	7.08	5.96	13.47	16.27
ILMN_1736256	CALR	811	3.84	4.83	6.13	2.73	3.47	7.77
ILMN_1804735	CBS	875	4.08	3.02	3.61	2.85	2.38	2.26
ILMN_1768433	CCDC71	64925	6.36	9.33	8.66	7.67	13	8.74
ILMN_1761961	CCDC90A	63933	31.72	28.55	12.75	12.81	11.64	34.47
ILMN_1795852	CCNE1	898	5.79	3.66	5.43	19.55	10.2	11.97
ILMN_1701906	CD300C	10871	46.45	9.92	21.52	23.24	5.74	7.92
ILMN_1764927	CDC42EP1	11135	18.01	15.38	19.76	11.07	10.08	3.5
ILMN_1741801	CDC7	8317	3.56	2.11	3.74	2.04	2.08	7.06
ILMN_1737728	CDCA3	83461	8.83	7.48	21.9	8.3	16.3	43.6
ILMN_1684045	CDCA4	55038	16.31	7.77	16.35	6.6	4.87	9.11
ILMN_1779228	CDH2	1000	55.69	8.12	22.79	6.38	3.8	2.18
ILMN_1717714	CDKN2A	1029	15.17	5.13	20.03	9.1	7.31	8.13
ILMN_1815619	CDX1	1044	2.96	4.36	4.76	5.39	5.72	4.85
ILMN_1716279	CENPE	1062	9.6	8.6	13.07	4.32	8.86	34.71
ILMN_2368718	CENPM	79019	8.19	2.8	9.66	2.83	4.3	4.38
ILMN_1674231	CHAF1B	8208	24.38	7.35	21.6	5.22	7.82	11.61
ILMN_1653828	CHFR	55743	6.13	9.19	3.29	2.71	5.06	5.35
ILMN_1670881	CHST6	4166	4.45	5.05	10.51	3.39	4.25	3.36
ILMN_1680967	CIP29	84324	6.78	5.21	8.37	2.82	2.58	4.29
ILMN_2352190	CLIP2	7461	2.71	6.77	3.62	3.15	5.1	4.29
ILMN_1690223	CNTNAP2	26047	5.12	18	7.1	9.37	16.86	60.65
ILMN_1706505	COL5A1	1289	3.32	2.43	6.76	3.31	2.69	3.12
ILMN_1667361	COPZ2	51226	3.48	5.42	7.71	3.01	2.72	6.66
ILMN_1654545	CPSF1	29894	5.64	3.33	6.57	3.3	3.49	3.66
ILMN_1768640	CRNKL1	51340	4.48	14.77	15.07	6.79	8.37	7.91
ILMN_1775432	CSMD2	114784	4.87	2.44	13.52	6.38	5.56	4.36
ILMN_1777168	CSRP2BP	57325	2.45	2.35	2.78	2.07	2.63	4.22
ILMN_1672393	CUL7	9820	5.04	6.66	8.98	3.18	4.91	6.84
ILMN_1801068	DACT1	51339	5.09	5.19	12.55	10.96	5.69	10.11
ILMN_1793563	DCTN1	1639	4.01	3.91	2.91	3.66	5.62	3.6
ILMN_2179063	DDHD2	23259	5.9	3.37	7.13	9.14	2.72	8.47
ILMN_2078659	DHFRL1	200895	4.66	5.63	4.26	3.89	3.54	5.41
ILMN_1687419	DHX8	1659	17.13	8.83	8.18	12.04	7.48	10.89
ILMN_1792356	DPYSL4	10570	9.19	4.73	10.77	4.82	4.89	12.42
ILMN_1732375	EEFSEC	60678	6.9	6.2	3.79	3.77	5.71	5.94
ILMN_1756767	EIF5B	9669	15.71	10.68	23.73	5.12	5.24	16.06
ILMN_1659339	ELP4	26610	4	8.73	10.88	3.05	7.52	13.18
ILMN_2069128	EPB41L2	2037	9.06	4.23	11.73	2.9	2.9	3.39
ILMN_1708369	EPS15L1	58513	3.72	5.26	6.63	5.3	7.59	11.54
ILMN_1775498	FAM100B	283991	8.91	16.03	6.33	5.91	25.3	32.85
ILMN_1690329	FAM118B	79607	10.35	14.56	5.76	3.95	12.94	18.9
ILMN_1804993	FAM178B	51252	9.85	13.36	10.65	34.11	7.52	9.4
ILMN_1655642	FANCI	55215	2.77	2.1	5.33	3.61	2.21	9.44
ILMN_1778255	FARSA	2193	3.22	3.67	6.19	2.84	5.34	6.3
ILMN_1719938	FGF11	2256	4.03	3.79	4.39	3.6	3.55	4.88
ILMN_2089977	FKBP9L	360132	2.69	7.51	5.47	2.96	3.67	3.45
ILMN_1656792	FLYWCH1	84256	10.77	4.77	14.14	11.6	6.73	10.56
ILMN_1772605	FRS3	10817	4.97	3.08	3.44	5.4	2.63	4.03
ILMN_1813490	FSD1	79187	7.72	10	9.62	7.71	6.72	23.23
ILMN_1768812	FXYD6	53826	11.74	5.91	18.85	6.36	7.06	10.64
ILMN_1653711	FZD2	2535	5.97	16.69	12.62	6.01	18.75	31.59
ILMN_1794552	GAP43	2596	5.08	3.91	5.86	17.35	2.79	9.95
ILMN_1694472	GCK	2645	15.44	5.57	13.3	11.55	15.83	19.17
ILMN_1734153	GDI1	2664	2.49	2.88	3.16	2.76	4.91	5.73
ILMN_1769388	GJB2	2706	5.91	19.1	78.48	40.42	13.6	11.37
ILMN_1735155	GLB1	2720	2.67	3.38	5.18	2.09	2.11	2.24
ILMN_1811702	GRN	2896	4.38	2.42	3.57	3.51	2.18	2.37
ILMN_2318568	HCFC1R1	54985	11.85	10.59	11.59	2.83	3.02	4.87
ILMN_1765621	HDGF	3068	11.71	31.55	13.14	9.34	33.7	40.36
ILMN_2202423	HELLS	3070	4.65	2.62	6.84	6.85	2.38	15.13
ILMN_1694268	HES6	55502	12.65	3.18	4.33	6.41	2.32	3.94
ILMN_1703906	HJURP	55355	2.54	2.69	2.87	5.59	4.13	8.05
ILMN_2159694	HLA-DRB4	3126	7.29	12.33	4.11	3.27	6.53	15.18
ILMN_2409220	HMMR	3161	15.37	2.97	20	9.59	3	9.48
ILMN_1800512	HMOX1	3162	5.19	5.39	5.6	7.37	3.21	14.28
ILMN_1706901	HOXD13	3239	2.43	2.07	2.05	3.6	2.74	5.78
ILMN_1700419	HSPC171	29100	11.67	10.37	5.39	3.24	8.8	6.03
ILMN_1815168	HVCN1	84329	3.13	2.69	2.01	3.21	3.52	3.67
ILMN_2396875	IGFBP3	3486	3.9	11.63	24.93	13.95	9.34	15.23
ILMN_1779040	INO80B	83444	10.12	4.98	7.03	5	3.03	3.18
ILMN_2406084	ITGA11	22801	2.29	3.2	2.76	4.1	3.67	3.37
ILMN_1651343	ITGA11	22801	3.98	3.64	3.03	3.23	2.48	2.93
ILMN_1792679	ITGA5	3678	3.79	2.57	3.97	3.44	2.23	2.25
ILMN_1776516	ITPKA	3706	12.76	3.92	12.11	5.78	4.43	5.54
ILMN_1718769	ITSN1	6453	4.03	5.71	2.41	3.31	3.23	3.99
ILMN_1722820	KDELR3	11015	2.48	5.32	11.04	2.22	3.28	6.12
ILMN_1798952	KDELR3	11015	8.39	4.67	24.84	7.94	4.93	5.09
ILMN_1695658	KIF20A	10112	31.69	13.83	21.73	9.27	17.45	44.01
ILMN_1712452	KIF20B	9585	8.35	2.95	9.15	4.34	2.07	9.65
ILMN_1654653	KLC1	3831	3.49	3.25	2.81	2.32	2.34	6.06
ILMN_1676005	KPNA1	3836	6.63	5.5	6.92	7.14	3.81	9.97
ILMN_1664756	KPNA4	3840	4.65	9.14	9.94	2.17	3.17	12.31
ILMN_1696749	LMNA	4000	9.6	4.07	21.44	4.77	2.4	10.36
ILMN_2126706	LMNB1	4001	16.25	4.63	8.65	4.16	7.96	14.69
ILMN_3239925	LOC25845	25845	2.98	3.38	3.66	5.45	2.96	5.84
ILMN_1716382	LOC387882	387882	8.01	25.18	11.5	6.45	3.19	24.47
ILMN_1754865	LOC400455	400455	2.54	5.91	7.14	2.53	2.24	10.57
ILMN_1670692	LPAR4	2846	4.78	2.59	3.65	2.78	2.74	2.73
ILMN_2237252	LY6H	4062	10.88	3.34	4.92	14.53	18.42	5.3
ILMN_1660501	LY6H	4062	8.63	3.29	4.42	14.61	16.59	5.19
ILMN_1748393	9-Mar	92979	4.55	4.75	6.9	2.72	2.92	2.8
ILMN_1681503	MCM2	4171	30.29	19.13	43.38	11.41	47.27	61.67
ILMN_1737205	MCM4	4173	29.6	4.19	15.87	14.92	4.33	11.76
ILMN_1674506	MED23	9439	4.24	3.34	2.97	2.42	3.4	3.92
ILMN_2339705	MED8	112950	7.79	10.28	15.42	11.92	13.18	25.49
ILMN_1787981	MFAP2	4237	12.45	7.4	11.85	10.76	2.33	4.24
ILMN_1681310	MFSD7	84179	2.81	2.89	3.85	3.88	3.91	2.91
ILMN_1715698	MGC71993	440400	2.7	2	2.45	2.75	2.35	2.47
ILMN_2165473	MID1IP1	58526	32.68	12.82	42.64	23.41	8.49	18
ILMN_1734827	MKI67	4288	9.94	7.96	10.86	7.51	22.68	43.11
ILMN_1797925	MOCS2	4338	6.67	10.18	8.26	6.37	5.05	5.47
ILMN_1681324	MRPL49	740	5.1	33.41	11.6	7.89	20.92	47.3
ILMN_1804448	MSI2	124540	7.06	17.56	12.2	11.85	12.63	26.46
ILMN_1773763	MTA2	9219	5.45	3.03	3.79	2.6	2.35	3.5
ILMN_1805999	MYO1D	4642	5.45	15.16	7.14	5.12	7.41	11.26
ILMN_1813423	NAT15	79903	2.97	3.68	3.07	2.88	2.35	6.08
ILMN_1751444	NCAPG	64151	5.72	2.56	7.92	2.02	2.64	5.27
ILMN_3242091	NCRNA00094	266655	2.66	4.13	5.38	2.77	3.21	7.81
ILMN_1705153	NEFH	4744	5.02	6.96	6.3	13.94	3.92	4.24
ILMN_2051373	NEK2	4751	21.63	2.31	21.27	8.42	2.94	10.79
ILMN_1662768	NHEDC2	133308	17.77	4.19	11.81	64.79	3.82	4.99
ILMN_1698706	NID2	22795	2.24	6.21	5.02	2.2	2.25	3.73
ILMN_1685608	NPTX2	4885	4.06	3.5	21.85	9.72	2.49	14.15
ILMN_1670809	NRM	11270	4.18	3.26	4.1	3.4	4.05	3.33
ILMN_2366972	NUDT6	11162	10.29	8.83	11.96	4.34	5.5	5.89
ILMN_1658695	NUF2	83540	3.06	2.58	8.12	4.08	2.45	12.02
ILMN_2331266	NUMB	8650	3.44	5.58	4.15	2.67	3.8	5.88
ILMN_1726720	NUSAP1	51203	17.04	4.92	18.83	15.22	5.99	10.64
ILMN_3239775	ODZ4	26011	2.98	8.26	7.59	3.57	6.34	6.75
ILMN_1759154	PABPN1	8106	4	5.72	5.86	3.56	4.52	4.44
ILMN_1660793	PAQR4	124222	5.55	2.27	4.46	2.39	2.23	2.3
ILMN_1787919	PARVB	29780	4.52	5.18	6.12	2.88	5.46	5.43
ILMN_1707070	PCOLCE	5118	2.32	2.59	4.9	4.8	2.8	2.76
ILMN_2086470	PDGFRA	5156	2.93	2.91	4.14	2.05	2.46	2.59
ILMN_1690125	PDLIM7	9260	6.39	4.69	5.67	11.95	2.59	13.87
ILMN_1736441	PDXP	57026	2.94	2.96	2.62	5.08	3.72	3.36
ILMN_2151817	PFN1	5216	3.99	2.62	3.19	4.17	2.13	2.33
ILMN_1653220	PITPNM1	9600	5.16	9.53	17.34	4.48	8.23	9.06
ILMN_1774604	PNKD	25953	3.05	4.55	2.11	2.23	4.42	3.77
ILMN_1656132	PNLDC1	154197	12.47	32.26	4.86	7.26	51.72	6.51
ILMN_2133187	POL3S	339105	2.93	5.4	7.75	3.5	4.29	2.03
ILMN_1652017	PPEF1	5475	11.03	5.21	11.46	5.44	5.39	7.06
ILMN_1720578	PRAF2	11230	5.01	5.32	8.26	3.81	3.53	6.74
ILMN_1700031	PRAME	23532	11.57	26.92	10.44	10.52	5.79	59.7
ILMN_1694502	PRIM1	5557	7.25	6.1	8.69	14.94	5.88	28.82
ILMN_1675626	PRPF38A	84950	3.29	5	6.47	5.59	4.87	12.76
ILMN_2042771	PTTG1	9232	7.61	2.85	6.17	3.67	2.08	6.8
ILMN_2049021	PTTG3P	26255	9.47	10.48	13.69	5.01	12.78	22.7
ILMN_1769665	RAB5C	5878	4.33	6.16	3.02	3.77	6.42	5.28
ILMN_1682139	RAI14	26064	2.08	3.92	3.33	2.26	2.03	3.38
ILMN_1788813	RASL10B	91608	24.4	14.39	34.85	40.98	10.33	24.2
ILMN_1793033	RBM28	55131	3.82	5.76	7.59	4.84	6.37	9.39
ILMN_1791366	RCOR2	283248	23.28	3.33	7.34	2.98	4.18	4.3
ILMN_1729611	REEP4	80346	13.86	13.39	11.41	9.38	7.78	26.87
ILMN_1732336	RFC2	5982	4.46	3.2	6.82	3.96	4.56	5.67
ILMN_1810901	RNASEH2A	10535	24.62	11.32	24.99	8.33	12.32	36
ILMN_1669066	RUNX2	860	39.66	7.13	89.52	108.57	14.38	9.93
ILMN_1801216	S100P	6286	6.38	24.08	13.74	3.51	3.27	7.95
ILMN_2237428	SCD5	79966	4.52	16.51	11.66	51.91	13.32	10.78
ILMN_2045994	SEPW1	6415	3.19	3.35	2.49	3.57	2.82	4.14
ILMN_1651936	SETD8	387893	18.06	11.22	24.71	15.67	4.65	4.38
ILMN_1754220	SF3A2	8175	2.11	3.4	8.75	6.16	4.32	2.99
ILMN_1737163	SH3BGRL3	83442	3.38	4.22	2.3	5.43	3.42	6.61
ILMN_3249807	SKA2	348235	5.36	3.33	4.91	2.68	3.08	4.64
ILMN_1741165	SLC11A1	6556	14.01	7.04	48.74	45.78	6.42	64.38
ILMN_1726114	SLC45A3	85414	4.57	14.74	23.81	8.4	6.79	12.05
ILMN_1806349	SLC6A8	6535	6.12	7.66	9.89	9.14	9.8	38.64
ILMN_1775380	SMOX	54498	16.1	3.83	7.74	7.8	3.18	5.05
ILMN_3248703	SNORD99	692212	6.04	7.11	7.25	17.4	4.61	25.56
ILMN_1773459	SOX11	6664	6.57	5.42	5.25	6.85	3.54	6.76
ILMN_1813491	SPTLC1	10558	3.29	5.93	3.61	2.89	3.13	9.48
ILMN_2253732	ST8SIA4	7903	4.44	6.73	9.76	11.11	5.02	9.66
ILMN_1735584	ST8SIA5	29906	4.62	2.82	5.51	9.23	4.9	6.31
ILMN_1655987	STAB1	23166	3.44	8.97	5.61	3.19	6.78	9.85
ILMN_2228873	STARD3NL	83930	17.7	16.3	25.06	26.47	5.38	31.05
ILMN_1659782	STK19	8859	3.93	8.38	8.49	2.34	9.39	10.07
ILMN_1755792	STK38L	23012	8.47	8.26	8.34	9.93	4.07	5.32
ILMN_1696190	STRN4	29888	2.4	2.1	2.07	2.52	2.48	2.16
ILMN_2407703	SYN1	6853	6.8	4.54	12.62	6.33	5.97	5.89
ILMN_3244286	TANC2	26115	7.4	12.62	9.51	9.43	4.1	9.15
ILMN_3307863	TAOK3	51347	4.9	3.79	4.46	4.69	2.81	2.82
ILMN_1668639	TBC1D10B	26000	5.43	8.23	7.52	10.85	10.67	14.69
ILMN_2341815	TFG	10342	3.99	2.79	3.84	3.3	2.36	2.5
ILMN_1779875	THY1	7070	4.43	7.3	2.96	3.63	5.16	4.44
ILMN_1815690	TIE1	7075	21.66	11.67	11.92	7.14	12.02	7.64
ILMN_1777579	TIGD1	200765	3.32	7.24	3.44	5.74	5.65	10.25
ILMN_2333440	TM9SF1	10548	10.49	12.78	13.4	7.49	11.3	15.68
ILMN_1738116	TMEM119	338773	8.08	3.62	5.91	3.67	2.95	3.09
ILMN_1784661	TMEM2	23670	10.82	12.17	7.94	6.75	4.05	11.88
ILMN_1718831	TMEM57	55219	15.26	5.69	18.66	9.79	4.09	9.18
ILMN_2211065	TMEM91	641649	20.28	18.29	31.47	13.53	9.69	7.14
ILMN_1779182	TMEM98	26022	3.14	3.86	3.17	2.53	4.36	2.04
ILMN_1707591	TNIP3	79931	2.56	3.9	17.99	4.56	3.23	7.52
ILMN_1789624	TPM2	7169	12.85	7.26	11.91	7.71	3.39	15.39
ILMN_1736562	TRIM39	56658	3.46	2.24	2.27	2.06	2.15	2.16
ILMN_1700337	TROAP	10024	8.96	5.09	25.45	7.99	3.85	26.64
ILMN_2349658	TSPO	706	8.86	36.16	15.08	12.38	31.15	12.88
ILMN_1676555	TTC26	79989	15.39	9.34	15.83	10.34	9.44	24.87
ILMN_1769290	TTC39B	158219	8.91	11.27	18.51	9.26	3.6	20.86
ILMN_2183389	TTC9C	283237	2.83	3.48	4.78	3.87	5.62	5.49
ILMN_1800261	TUBA1B	10376	5.94	3.61	7.34	4.24	2.46	3.63
ILMN_2038775	TUBB2A	7280	4.4	4.88	7.46	2.2	3.33	4.76
ILMN_1791726	TUBB3	10381	7.53	4.87	7.03	7.03	4.08	3.11
ILMN_1659437	TXNDC17	84817	7.36	4.79	7.87	5.36	2.6	6.98
ILMN_1717056	TXNRD1	7296	2.12	6.23	2.22	3.88	3.01	12.57
ILMN_2301083	UBE2C	11065	8.62	3.33	8.87	2.83	5.6	14.41
ILMN_1711470	UBE2T	29089	9.27	7.42	13.03	3.32	7.23	17.32
ILMN_2391141	UBE3A	7337	3.56	3.83	4.19	3.03	2.13	3.18
ILMN_1733991	UBL7	84993	33.39	22.42	17.18	14.8	21.3	18.84
ILMN_2113074	UFM1	51569	2.29	4.36	2.92	2.1	2.1	3.75
ILMN_1786065	UHRF1	29128	3.32	3.06	6.75	6.69	2.61	7.75
ILMN_1712913	UNC5A	90249	25.73	5.51	16.54	24.99	32	8.72
ILMN_2232936	UQCRH	7388	4.46	10.81	6.25	9.08	10.19	27.42
ILMN_1766955	VCAM1	7412	2.09	3.29	3.62	2.75	2.16	6.62
ILMN_2375879	VEGFA	7422	5.64	5.09	18.64	5.31	3.67	12.99
ILMN_1803882	VEGFA	7422	6.84	6.13	21.2	19.77	5.73	16.25
ILMN_1692865	VPS37D	155382	19.6	17.43	12.29	24.06	13.37	40.54
ILMN_2415170	VPS8	23355	2.57	2.76	2.78	3.08	2.24	2.65
ILMN_1668417	WASPIP	7456	3.36	7.02	8.88	2.96	2.79	7.69
ILMN_1751743	XRCC1	7515	2.07	2.99	2.41	2.27	3.24	3.99
ILMN_1673604	YIPF3	25844	6.67	3.69	6	3.18	2.62	2.95
ILMN_1681154	ZBTB39	9880	14.77	12.95	5.42	3.95	10	18.11
ILMN_1693039	ZFPL1	7542	5.01	4.7	5.69	2.33	4.58	5.37
ILMN_1806779	ZNF155	7711	11.05	8.38	4.57	3.99	5.91	9.56
ILMN_1686968	ZNF362	149076	15.12	10.97	8.82	7.93	6.37	9.88
ILMN_2278653	ZNF493	284443	13.29	24.39	19.53	9.21	10.71	21.57
ILMN_1714952	ZNF703	80139	2.3	3.25	5.43	6.51	2.66	5.75
ILMN_1701875	ZYX	7791	19.36	13.59	19.41	11.52	4.46	9.45
ILMN_1762337	7A5	346389	0.31	0.44	0.19	0.39	0.46	0.32
ILMN_1753388	ABCA10	10349	0.44	0.27	0.16	0.46	0.44	0.5
ILMN_1784176	ABCA5	23461	0.39	0.28	0.17	0.21	0.37	0.2
ILMN_1795507	ABCA6	23460	0.07	0.06	0.03	0.06	0.41	0.09
ILMN_2129886	ABCA8	10351	0.23	0.08	0.13	0.04	0.19	0.05
ILMN_1796801	ABCA8	10351	0.23	0.09	0.08	0.11	0.2	0.08
ILMN_2358714	ABCC11	85320	0.17	0.18	0.14	0.19	0.16	0.16
ILMN_1713008	ABCC11	85320	0.05	0.06	0.04	0.06	0.06	0.06
ILMN_1767129	ABCC8	6833	0.25	0.16	0.02	0.05	0.23	0.07
ILMN_2338268	ABHD11	83451	0.29	0.22	0.18	0.28	0.24	0.26
ILMN_1737475	ABHD11	83451	0.24	0.27	0.19	0.28	0.22	0.24
ILMN_1758825	ABLIM2	84448	0.17	0.24	0.06	0.26	0.27	0.18
ILMN_2227011	ACSBG1	23205	0.38	0.14	0.1	0.15	0.14	0.13
ILMN_1811598	ADH1B	125	0.3	0.04	0.03	0.05	0.05	0.05
ILMN_1695590	ADRB2	154	0.41	0.44	0.19	0.17	0.33	0.15
ILMN_1707551	AFMID	125061	0.28	0.1	0.04	0.19	0.19	0.48
ILMN_1684305	AK7	122481	0.45	0.36	0.27	0.35	0.38	0.29
ILMN_2278335	AKR1B15	441282	0.42	0.26	0.24	0.3	0.32	0.3
ILMN_1702503	ALDH3A1	218	0.28	0.19	0.11	0.14	0.23	0.27
ILMN_2393149	ALOX15B	247	0.18	0.21	0.11	0.19	0.23	0.22
ILMN_1759312	AMPD1	270	0.11	0.19	0.05	0.07	0.07	0.1
ILMN_1665307	AMPD3	272	0.49	0.25	0.21	0.32	0.33	0.2
ILMN_1733096	ANAPC2	29882	0.35	0.2	0.15	0.21	0.22	0.15
ILMN_1652729	ANK2	287	0.25	0.2	0.15	0.22	0.19	0.36
ILMN_1766560	ANKHD1-EIF4EBP3	404734	0.36	0.29	0.12	0.21	0.4	0.32
ILMN_2075643	ANKRD29	147463	0.09	0.42	0.02	0.19	0.34	0.2
ILMN_1796059	ANKRD30A	91074	0.01	0.43	0.01	0.37	0.26	0.01
ILMN_1780806	ANKRD36B	57730	0.26	0.2	0.14	0.3	0.26	0.5
ILMN_1675423	ANO7	50636	0.23	0.31	0.22	0.42	0.28	0.21
ILMN_1664024	APOB	338	0.28	0.18	0.08	0.13	0.16	0.15
ILMN_1664828	APOBEC3H	164668	0.07	0.36	0.06	0.33	0.14	0.26
ILMN_3236351	ARD1B	84779	0.47	0.24	0.19	0.27	0.28	0.27
ILMN_1711490	ARHGAP26	23092	0.4	0.18	0.16	0.36	0.23	0.36
ILMN_2412475	ARHGAP8	23779	0.21	0.2	0.19	0.37	0.22	0.19
ILMN_1651303	ATP13A4	84239	0.21	0.37	0.16	0.22	0.29	0.19
ILMN_1770052	ATP2A1	487	0.45	0.27	0.24	0.35	0.31	0.23
ILMN_1709541	ATP2A1	487	0.48	0.25	0.2	0.39	0.26	0.21
ILMN_2231911	AUH	549	0.14	0.15	0.06	0.45	0.27	0.23
ILMN_3178043	BEND7	222389	0.31	0.32	0.08	0.26	0.17	0.49
ILMN_2410182	BEST3	144453	0.45	0.23	0.19	0.31	0.44	0.3
ILMN_1656638	BHMT	635	0.14	0.16	0.15	0.2	0.19	0.15
ILMN_1708485	BIN3	55909	0.16	0.28	0.16	0.32	0.39	0.38
ILMN_1698953	BTN1A1	696	0.46	0.16	0.13	0.24	0.22	0.21
ILMN_1772976	BTNL9	153579	0.08	0.09	0.04	0.18	0.14	0.22
ILMN_1777591	C10orf65	112817	0.29	0.3	0.07	0.18	0.18	0.13
ILMN_2045800	C11orf65	160140	0.21	0.13	0.11	0.31	0.42	0.35
ILMN_1755711	C17orf68	80169	0.15	0.3	0.08	0.09	0.5	0.28
ILMN_1717793	C19orf33	64073	0.07	0.26	0.05	0.12	0.22	0.18
ILMN_1674817	C1orf115	79762	0.21	0.48	0.22	0.19	0.44	0.32
ILMN_2066088	C1orf64	149563	0.33	0.38	0.15	0.23	0.34	0.13
ILMN_1684629	C20orf26	26074	0.32	0.13	0.16	0.31	0.16	0.21
ILMN_1715625	C20orf94	128710	0.15	0.34	0.15	0.3	0.17	0.24
ILMN_2174711	C21orf129	150135	0.32	0.26	0.1	0.44	0.21	0.14
ILMN_1732404	C2orf15	150590	0.1	0.2	0.08	0.32	0.41	0.2
ILMN_1701186	C2orf71	388939	0.41	0.34	0.3	0.38	0.34	0.36
ILMN_1762260	C3	718	0.13	0.06	0.02	0.11	0.07	0.09
ILMN_1662523	C3	718	0.41	0.21	0.19	0.27	0.18	0.23
ILMN_1676749	C3orf15	89876	0.18	0.19	0.08	0.16	0.38	0.27
ILMN_1682787	C3orf27	23434	0.28	0.3	0.26	0.32	0.27	0.22
ILMN_3242335	C3orf51	711	0.31	0.3	0.19	0.28	0.24	0.21
ILMN_1792242	C8orf44	56260	0.25	0.42	0.13	0.42	0.47	0.47
ILMN_1777477	C9orf106	414318	0.39	0.28	0.17	0.24	0.27	0.34
ILMN_1683232	C9orf128	392307	0.13	0.28	0.13	0.16	0.26	0.12
ILMN_1719280	C9orf163	158055	0.47	0.33	0.23	0.27	0.4	0.2
ILMN_2138754	C9orf68	55064	0.12	0.12	0.12	0.41	0.23	0.15
ILMN_1745713	C9orf96	169436	0.21	0.35	0.19	0.22	0.27	0.32
ILMN_1696615	CA8	767	0.15	0.38	0.13	0.06	0.31	0.04
ILMN_1705141	CACYBP	27101	0.15	0.19	0.15	0.25	0.17	0.28
ILMN_1749118	CALML5	51806	0.12	0.14	0.04	0.06	0.13	0.03
ILMN_1739162	CALML6	163688	0.28	0.2	0.16	0.24	0.33	0.43
ILMN_1731073	CAPN9	10753	0.27	0.3	0.03	0.15	0.38	0.14
ILMN_2069196	CAPZA3	93661	0.2	0.28	0.08	0.13	0.25	0.11
ILMN_2192281	CARD8	22900	0.12	0.22	0.45	0.26	0.47	0.38
ILMN_1813949	CASQ1	844	0.28	0.21	0.15	0.34	0.38	0.19
ILMN_1693961	CATSPER3	347732	0.43	0.29	0.07	0.1	0.48	0.22
ILMN_1657627	CBFA2T3	863	0.1	0.13	0.06	0.22	0.12	0.45
ILMN_1763127	CCBP2	1238	0.45	0.48	0.11	0.16	0.49	0.08
ILMN_3239045	CCDC39	339829	0.11	0.09	0.11	0.3	0.17	0.09
ILMN_1811397	CCDC78	124093	0.23	0.33	0.24	0.28	0.35	0.23
ILMN_1769129	CCL19	6363	0.1	0.38	0.46	0.07	0.3	0.09
ILMN_1677505	CCL21	6366	0.09	0.07	0.16	0.07	0.06	0.15
ILMN_2160476	CCL22	6367	0.26	0.24	0.13	0.21	0.39	0.22
ILMN_2228845	CCL28	56477	0.16	0.35	0.15	0.17	0.15	0.11
ILMN_1690907	CCR6	1235	0.34	0.17	0.12	0.46	0.29	0.18
ILMN_1676924	CD247	919	0.22	0.17	0.05	0.11	0.18	0.12
ILMN_2174805	CD300LG	146894	0.19	0.06	0.02	0.07	0.28	0.02
ILMN_1786176	CD37	951	0.37	0.21	0.09	0.12	0.26	0.44
ILMN_2208903	CD52	1043	0.43	0.21	0.22	0.26	0.28	0.16
ILMN_1746565	CD6	923	0.12	0.24	0.33	0.09	0.18	0.36
ILMN_2188333	CD69	969	0.29	0.31	0.11	0.22	0.19	0.27
ILMN_1655983	CDC14A	8556	0.2	0.14	0.07	0.33	0.22	0.25
ILMN_2095597	CDH16	1014	0.24	0.27	0.26	0.38	0.32	0.21
ILMN_1767414	CDK3	1018	0.19	0.17	0.13	0.23	0.34	0.15
ILMN_1777913	CDK8	1024	0.48	0.23	0.25	0.36	0.27	0.27
ILMN_1736013	CIB3	117286	0.47	0.2	0.16	0.25	0.29	0.16
ILMN_1663092	CITED2	10370	0.1	0.17	0.03	0.46	0.18	0.35
ILMN_1795190	CLDN2	9075	0.31	0.25	0.25	0.25	0.33	0.49
ILMN_2292178	CLEC12A	160364	0.42	0.38	0.17	0.44	0.27	0.34
ILMN_1665457	CLEC4C	170482	0.46	0.27	0.21	0.31	0.34	0.47
ILMN_1701094	CLN8	2055	0.38	0.27	0.14	0.5	0.38	0.37
ILMN_1786353	CNGA1	1259	0.46	0.32	0.13	0.18	0.2	0.17
ILMN_1795843	COL19A1	1310	0.31	0.24	0.25	0.38	0.45	0.28
ILMN_1675857	COL4A6	1288	0.15	0.46	0.05	0.13	0.35	0.06
ILMN_2327974	CORO2A	7464	0.3	0.38	0.21	0.32	0.33	0.29
ILMN_1813746	CORO2A	7464	0.26	0.22	0.06	0.3	0.28	0.19
ILMN_2176467	COX6B2	125965	0.28	0.38	0.25	0.46	0.2	0.42
ILMN_1741688	CPXM2	119587	0.13	0.21	0.05	0.09	0.43	0.15
ILMN_1798475	CSF2RB	1439	0.4	0.32	0.23	0.41	0.32	0.41
ILMN_1697069	CSF3	1440	0.5	0.27	0.21	0.4	0.25	0.32
ILMN_1792400	CSN3	1448	0.47	0.26	0.11	0.41	0.18	0.12
ILMN_1681678	CTDSP1	58190	0.14	0.13	0.06	0.5	0.16	0.15
ILMN_2137654	CTRB1	1504	0.19	0.27	0.21	0.25	0.25	0.2
ILMN_2330213	CUX1	1523	0.25	0.16	0.09	0.47	0.31	0.34
ILMN_1669876	CUX2	23316	0.21	0.25	0.08	0.13	0.32	0.2
ILMN_1682636	CXCL2	2920	0.08	0.23	0.1	0.19	0.18	0.44
ILMN_2134176	CXorf15	55787	0.16	0.28	0.17	0.4	0.49	0.5
ILMN_1768820	CYP11A1	1583	0.23	0.38	0.18	0.24	0.49	0.13
ILMN_1810942	CYP3A5	1577	0.27	0.11	0.09	0.22	0.14	0.16
ILMN_1809384	CYP4F12	66002	0.32	0.17	0.04	0.07	0.26	0.05
ILMN_1666882	DACH1	1602	0.22	0.26	0.23	0.49	0.23	0.21
ILMN_1723684	DARC	2532	0.24	0.35	0.07	0.1	0.4	0.2
ILMN_1756685	DEPDC6	64798	0.25	0.33	0.08	0.32	0.33	0.5
ILMN_1725726	DHRS2	10202	0.41	0.34	0.29	0.44	0.37	0.44
ILMN_2384857	DHRS2	10202	0.33	0.45	0.34	0.28	0.39	0.5
ILMN_1766986	DIRC1	116093	0.35	0.22	0.12	0.25	0.19	0.15
ILMN_1653434	DMD	1756	0.13	0.49	0.12	0.43	0.23	0.14
ILMN_1781098	DNAJB12	54788	0.48	0.31	0.27	0.45	0.37	0.44
ILMN_1698137	DNMT3A	1788	0.25	0.29	0.22	0.44	0.31	0.22
ILMN_2172507	DOC2A	8448	0.17	0.32	0.16	0.36	0.25	0.36
ILMN_1718401	DOC2B	8447	0.18	0.24	0.15	0.21	0.22	0.27
ILMN_1712352	DOCK3	1795	0.37	0.45	0.25	0.37	0.32	0.32
ILMN_1765363	DSC3	1825	0.22	0.37	0.33	0.17	0.15	0.1
ILMN_1778553	DUXA	503835	0.31	0.14	0.15	0.23	0.25	0.18
ILMN_2381655	EDA	1896	0.46	0.39	0.17	0.42	0.3	0.38
ILMN_1791250	EDA	1896	0.47	0.24	0.14	0.39	0.26	0.32
ILMN_1754592	EDARADD	128178	0.27	0.31	0.15	0.45	0.39	0.26
ILMN_1735877	EFEMP1	2202	0.3	0.22	0.07	0.18	0.16	0.17
ILMN_1673880	EFEMP1	2202	0.29	0.15	0.1	0.47	0.25	0.12
ILMN_1706635	ELANE	1991	0.27	0.18	0.06	0.1	0.25	0.1
ILMN_2252295	ELF2	1998	0.12	0.19	0.11	0.28	0.37	0.14
ILMN_1813270	ELF5	2001	0.03	0.39	0.01	0.03	0.16	0.02
ILMN_1791867	EPB41L4A	64097	0.35	0.13	0.12	0.45	0.39	0.16
ILMN_1784967	EPB41L4B	54566	0.25	0.39	0.07	0.09	0.22	0.25
ILMN_1784116	EPN2	22905	0.34	0.25	0.27	0.35	0.28	0.43
ILMN_2168347	EPOR	2057	0.21	0.43	0.05	0.22	0.4	0.38
ILMN_1721386	ERAS	3266	0.12	0.13	0.11	0.23	0.28	0.12
ILMN_1737993	ERBB3	2065	0.27	0.15	0.07	0.13	0.32	0.13
ILMN_2397602	ERBB3	2065	0.08	0.24	0.04	0.26	0.49	0.1
ILMN_1702657	ETV3L	440695	0.21	0.08	0.05	0.2	0.17	0.2
ILMN_1670708	F10	2159	0.12	0.05	0.03	0.04	0.07	0.12
ILMN_1743445	FAM107A	11170	0.19	0.31	0.04	0.25	0.48	0.28
ILMN_2248093	FAM110A	83541	0.34	0.15	0.12	0.44	0.15	0.22
ILMN_1810725	FAM129A	116496	0.07	0.38	0.02	0.18	0.29	0.39
ILMN_1800705	FAM19A4	151647	0.34	0.12	0.14	0.44	0.15	0.12
ILMN_2355486	FAM3B	54097	0.33	0.33	0.27	0.41	0.32	0.25
ILMN_1713266	FAM46C	54855	0.08	0.29	0.23	0.1	0.39	0.41
ILMN_2153936	FAM9B	171483	0.44	0.16	0.14	0.28	0.21	0.22
ILMN_1702928	FBXO9	26268	0.19	0.35	0.23	0.4	0.44	0.36
ILMN_1812517	FGF8	2253	0.28	0.19	0.19	0.34	0.34	0.3
ILMN_1785404	FGFBP1	9982	0.1	0.25	0.09	0.11	0.12	0.09
ILMN_1669023	FHL5	9457	0.25	0.4	0.13	0.32	0.19	0.16
ILMN_1665260	FLJ25996	401109	0.22	0.49	0.08	0.24	0.16	0.19
ILMN_1815114	FLJ27365	400931	0.15	0.31	0.14	0.22	0.38	0.43
ILMN_1717029	FLJ33590	285093	0.42	0.24	0.13	0.23	0.25	0.32
ILMN_1685640	FLJ35776	649446	0.31	0.26	0.2	0.44	0.28	0.33
ILMN_1652178	FLJ41733	400870	0.4	0.24	0.2	0.26	0.26	0.23
ILMN_1808657	FMO3	2328	0.14	0.47	0.07	0.26	0.08	0.48
ILMN_1811632	FMO5	2330	0.33	0.4	0.18	0.29	0.27	0.26
ILMN_1651437	FOXI1	2299	0.16	0.15	0.14	0.18	0.18	0.14
ILMN_1773809	FOXP4	116113	0.05	0.15	0.04	0.16	0.47	0.18
ILMN_1769031	FRAP1	2475	0.23	0.46	0.13	0.38	0.39	0.48
ILMN_1781416	FRAT1	10023	0.24	0.18	0.12	0.15	0.22	0.17
ILMN_2240811	FRMPD2L2	728603	0.33	0.25	0.18	0.36	0.22	0.23
ILMN_1739631	FRMPD2L2	728603	0.34	0.23	0.17	0.33	0.2	0.22
ILMN_1709032	FYCO1	79443	0.29	0.49	0.33	0.47	0.4	0.38
ILMN_1700703	GADL1	339896	0.33	0.17	0.23	0.23	0.22	0.16
ILMN_1671039	GALNT3	2591	0.34	0.24	0.31	0.22	0.3	0.19
ILMN_2041236	GARNL4	23108	0.25	0.32	0.26	0.38	0.36	0.21
ILMN_1810716	GFRA3	2676	0.35	0.21	0.1	0.17	0.15	0.15
ILMN_1691742	GFRAL	389400	0.41	0.25	0.22	0.35	0.3	0.4
ILMN_1659354	GH2	2689	0.34	0.29	0.27	0.41	0.33	0.3
ILMN_1769383	GIMAP5	55340	0.1	0.18	0.03	0.18	0.42	0.34
ILMN_2133316	GIMAP7	168537	0.41	0.49	0.14	0.25	0.17	0.48
ILMN_3249235	GIN1	54826	0.41	0.47	0.24	0.36	0.48	0.25
ILMN_2144401	GLB1L2	89944	0.12	0.21	0.45	0.18	0.28	0.33
ILMN_1736238	GNMT	27232	0.1	0.36	0.09	0.18	0.44	0.13
ILMN_1798816	GOSR1	9527	0.45	0.23	0.16	0.19	0.27	0.32
ILMN_2316386	GPBAR1	151306	0.37	0.27	0.14	0.25	0.4	0.25
ILMN_1703765	GPR12	2835	0.29	0.25	0.14	0.2	0.16	0.16
ILMN_2125395	GPR128	84873	0.28	0.28	0.21	0.24	0.24	0.19
ILMN_1796475	GPR6	2830	0.25	0.17	0.17	0.3	0.21	0.23
ILMN_2405254	GRB7	2886	0.05	0.44	0.04	0.11	0.38	0.1
ILMN_1651286	GRHL1	29841	0.17	0.21	0.09	0.48	0.31	0.22
ILMN_2322100	GRIA4	2893	0.23	0.22	0.21	0.25	0.28	0.25
ILMN_2116299	GRRP1	79927	0.3	0.5	0.17	0.29	0.42	0.48
ILMN_2391861	GSTM1	2944	0.14	0.23	0.15	0.08	0.33	0.16
ILMN_2201580	GSTM2	2946	0.26	0.29	0.27	0.16	0.42	0.34
ILMN_3240433	GSTT2B	653689	0.29	0.18	0.16	0.28	0.43	0.21
ILMN_1719988	HAL	3034	0.3	0.22	0.19	0.28	0.27	0.23
ILMN_1794501	HAS3	3038	0.08	0.43	0.02	0.06	0.15	0.03
ILMN_1746436	HCG27	253018	0.25	0.45	0.42	0.13	0.41	0.37
ILMN_1804593	HEPACAM2	253012	0.17	0.17	0.17	0.25	0.46	0.17
ILMN_2198239	HGD	3081	0.08	0.27	0.03	0.09	0.22	0.06
ILMN_2333766	HISPPD2A	9677	0.16	0.44	0.07	0.21	0.29	0.24
ILMN_1741648	HLA-DQB2	3120	0.28	0.21	0.3	0.04	0.05	0.14
ILMN_1722829	HLF	3131	0.15	0.39	0.04	0.23	0.33	0.15
ILMN_1815203	HMGCS2	3158	0.08	0.31	0.03	0.06	0.12	0.03
ILMN_2346479	HOMER2	9455	0.3	0.35	0.2	0.25	0.42	0.29
ILMN_1721994	HPS4	89781	0.14	0.18	0.17	0.34	0.22	0.24
ILMN_1808713	HSD17B2	3294	0.2	0.34	0.11	0.16	0.22	0.09
ILMN_1788017	HSH2D	84941	0.21	0.23	0.18	0.27	0.24	0.21
ILMN_1671046	HSPB2	3316	0.37	0.34	0.07	0.16	0.4	0.08
ILMN_1693910	IL15RA	3601	0.27	0.28	0.25	0.33	0.33	0.22
ILMN_1721762	IL18RAP	8807	0.2	0.26	0.04	0.22	0.17	0.33
ILMN_1695107	IL20RA	53832	0.2	0.41	0.32	0.32	0.34	0.21
ILMN_2043079	ILDR1	286676	0.38	0.41	0.2	0.09	0.34	0.12
ILMN_1773312	INADL	10207	0.22	0.15	0.08	0.24	0.27	0.16
ILMN_1763137	INVS	27130	0.17	0.17	0.08	0.49	0.11	0.34
ILMN_1692352	IRAK4	51135	0.3	0.27	0.12	0.31	0.22	0.29
ILMN_1673609	ISLR	3671	0.49	0.28	0.18	0.36	0.35	0.29
ILMN_1654074	ITGA3	3675	0.41	0.13	0.08	0.49	0.24	0.1
ILMN_1789846	ITGB6	3694	0.06	0.4	0.05	0.18	0.32	0.18
ILMN_1732921	ITGB8	3696	0.22	0.26	0.14	0.26	0.22	0.38
ILMN_2335557	ITIH5	80760	0.07	0.09	0.08	0.18	0.27	0.3
ILMN_1739726	JSRP1	126306	0.05	0.35	0.05	0.08	0.13	0.16
ILMN_1711092	KCNB1	3745	0.31	0.24	0.15	0.21	0.25	0.29
ILMN_1794282	KCNMA1	3778	0.26	0.12	0.06	0.39	0.17	0.35
ILMN_2273609	KIAA1543	57662	0.13	0.21	0.11	0.31	0.38	0.09
ILMN_2106227	KIAA2026	158358	0.3	0.48	0.07	0.47	0.42	0.28
ILMN_2105960	KIF12	113220	0.11	0.27	0.09	0.13	0.36	0.14
ILMN_1663787	KLK3	354	0.36	0.24	0.15	0.31	0.21	0.3
ILMN_2386453	KLRD1	3824	0.4	0.35	0.26	0.3	0.43	0.35
ILMN_1791545	KRT23	25984	0.25	0.35	0.16	0.3	0.23	0.16
ILMN_1718202	KRTAP4-7	85287	0.42	0.17	0.17	0.36	0.25	0.27
ILMN_1740523	KTN1	3895	0.18	0.23	0.05	0.42	0.16	0.37
ILMN_2400940	L3MBTL	26013	0.15	0.3	0.07	0.35	0.4	0.33
ILMN_1728255	LALBA	3906	0.06	0.05	0.03	0.05	0.05	0.03
ILMN_1688892	LAMA3	3909	0.11	0.29	0.04	0.05	0.37	0.1
ILMN_2293594	LAMA3	3909	0.31	0.21	0.21	0.21	0.23	0.16
ILMN_3242152	LAMB2L	22973	0.16	0.31	0.15	0.29	0.43	0.27
ILMN_1706519	LAMC2	3918	0.3	0.28	0.32	0.38	0.29	0.27
ILMN_2407346	LDHD	197257	0.28	0.25	0.08	0.25	0.46	0.2
ILMN_2207504	LEP	3952	0.1	0.04	0.04	0.1	0.06	0.11
ILMN_3238814	LOC100170939	100170939	0.23	0.26	0.23	0.3	0.23	0.3
ILMN_3294106	LOC100190938	100190938	0.5	0.36	0.32	0.3	0.49	0.35
ILMN_2373137	LOC389813	389813	0.37	0.36	0.26	0.43	0.33	0.26
ILMN_2051684	LOC401152	401152	0.09	0.05	0.04	0.31	0.05	0.05
ILMN_1719826	LOC441956	441956	0.37	0.18	0.07	0.19	0.2	0.07
ILMN_1762170	LOC441956	441956	0.42	0.29	0.24	0.4	0.27	0.25
ILMN_1793351	LOC643842	643842	0.35	0.19	0.17	0.2	0.21	0.23
ILMN_1720452	LONRF3	79836	0.25	0.21	0.11	0.21	0.3	0.34
ILMN_1677920	LTF	4057	0.16	0.08	0.06	0.26	0.09	0.05
ILMN_2388397	LYPD1	116372	0.39	0.21	0.18	0.39	0.2	0.25
ILMN_1798663	MAB21L2	10586	0.42	0.11	0.14	0.32	0.17	0.3
ILMN_2209115	MAK	4117	0.27	0.23	0.17	0.27	0.25	0.19
ILMN_1795499	MAML3	55534	0.4	0.22	0.17	0.37	0.31	0.32
ILMN_2296697	MAP3K3	4215	0.44	0.24	0.15	0.49	0.44	0.37
ILMN_1716616	MARVELD3	91862	0.22	0.31	0.07	0.11	0.32	0.24
ILMN_2255256	MARVELD3	91862	0.31	0.33	0.22	0.48	0.23	0.22
ILMN_1683160	MECR	51102	0.41	0.34	0.04	0.13	0.47	0.32
ILMN_1787526	MGC13057	84281	0.36	0.3	0.11	0.47	0.22	0.41
ILMN_2193233	MGC29506	51237	0.04	0.36	0.03	0.03	0.17	0.41
ILMN_1710684	MIPOL1	145282	0.2	0.34	0.2	0.37	0.34	0.47
ILMN_3310509	MIR30C2	407032	0.31	0.48	0.24	0.39	0.44	0.43
ILMN_3309970	MIR554	693139	0.42	0.13	0.14	0.44	0.27	0.31
ILMN_3311115	MIR663B	100313824	0.24	0.32	0.22	0.36	0.25	0.21
ILMN_1776640	MPL	4352	0.27	0.29	0.16	0.16	0.38	0.15
ILMN_1721774	MPP7	143098	0.09	0.16	0.09	0.17	0.15	0.11
ILMN_1705676	MRAP	56246	0.33	0.07	0.06	0.09	0.35	0.05
ILMN_1806828	MRI1	84245	0.26	0.16	0.13	0.25	0.24	0.21
ILMN_2380605	MTMR3	8897	0.33	0.43	0.16	0.24	0.42	0.48
ILMN_2198413	MYEOV	26579	0.09	0.15	0.1	0.1	0.11	0.1
ILMN_1681857	MYL7	58498	0.25	0.4	0.31	0.38	0.46	0.33
ILMN_1680344	MYOM1	8736	0.08	0.19	0.29	0.18	0.39	0.05
ILMN_1670816	MZF1	7593	0.21	0.27	0.4	0.5	0.3	0.32
ILMN_1799487	N4BP2L1	90634	0.19	0.49	0.11	0.15	0.23	0.2
ILMN_2344650	N4BP2L1	90634	0.19	0.49	0.16	0.16	0.26	0.27
ILMN_1666610	NARG2	79664	0.13	0.39	0.08	0.49	0.44	0.27
ILMN_2178244	NAT11	79829	0.45	0.16	0.1	0.39	0.2	0.4
ILMN_2361603	NDRG2	57447	0.04	0.31	0.03	0.17	0.12	0.2
ILMN_1719695	NFKBIZ	64332	0.37	0.41	0.07	0.46	0.16	0.4
ILMN_2229032	NME6	10201	0.27	0.31	0.16	0.43	0.48	0.44
ILMN_1775736	NPM2	10361	0.2	0.3	0.12	0.18	0.26	0.13
ILMN_1718198	NPY5R	4889	0.4	0.3	0.2	0.27	0.35	0.31
ILMN_2410145	NR4A1	3164	0.12	0.08	0.03	0.09	0.19	0.38
ILMN_2382687	NR4A3	8013	0.31	0.16	0.09	0.28	0.39	0.32
ILMN_1722450	NSUN5B	155400	0.31	0.19	0.14	0.46	0.27	0.41
ILMN_2205882	NSUN7	79730	0.09	0.41	0.09	0.21	0.22	0.44
ILMN_1767960	NSUN7	79730	0.14	0.26	0.29	0.11	0.18	0.24
ILMN_3226181	NUDT7	283927	0.44	0.49	0.38	0.41	0.32	0.22
ILMN_1732776	NUP98	4928	0.37	0.37	0.18	0.46	0.41	0.37
ILMN_1783266	OGDH	4967	0.24	0.22	0.17	0.24	0.24	0.44
ILMN_1715809	OGFRL1	79627	0.23	0.26	0.05	0.33	0.21	0.24
ILMN_2352609	OGG1	4968	0.07	0.13	0.07	0.41	0.25	0.2
ILMN_1682301	OPCML	4978	0.29	0.26	0.26	0.35	0.34	0.25
ILMN_1718219	OR13H1	347468	0.3	0.31	0.27	0.36	0.3	0.25
ILMN_1707760	OR4C15	81309	0.43	0.17	0.17	0.23	0.27	0.18
ILMN_1690200	OR4F4	26682	0.46	0.21	0.19	0.4	0.29	0.24
ILMN_2126461	OR4K2	390431	0.32	0.17	0.2	0.29	0.28	0.17
ILMN_2063446	OR51B5	282763	0.5	0.31	0.24	0.39	0.33	0.24
ILMN_1805062	OR51V1	283111	0.47	0.19	0.17	0.21	0.28	0.3
ILMN_1757795	OR52K1	390036	0.32	0.11	0.1	0.25	0.14	0.11
ILMN_2140910	OR5P3	120066	0.21	0.22	0.08	0.14	0.18	0.1
ILMN_2259155	OTOL1	131149	0.49	0.21	0.15	0.27	0.24	0.24
ILMN_1758529	P2RX1	5023	0.07	0.44	0.04	0.12	0.5	0.28
ILMN_1682919	PAFAH2	5051	0.21	0.44	0.1	0.24	0.23	0.33
ILMN_1745154	PARD6B	84612	0.41	0.45	0.16	0.28	0.39	0.48
ILMN_1675822	PCDHA4	56144	0.42	0.31	0.34	0.44	0.39	0.3
ILMN_2274355	PCDHGB6	56100	0.19	0.17	0.14	0.45	0.4	0.24
ILMN_1778924	PDE1A	5136	0.36	0.47	0.26	0.3	0.26	0.2
ILMN_1717722	PDZK3	23037	0.23	0.22	0.18	0.37	0.25	0.21
ILMN_1781388	PGM5	5239	0.1	0.24	0.03	0.06	0.47	0.22
ILMN_1709590	PGM5	5239	0.09	0.22	0.05	0.07	0.43	0.24
ILMN_1685387	PIGR	5284	0.07	0.25	0.05	0.09	0.06	0.06
ILMN_1734478	PIP5K1B	8395	0.15	0.17	0.15	0.27	0.28	0.16
ILMN_2274586	PKD1L2	114780	0.32	0.38	0.28	0.47	0.47	0.31
ILMN_2337263	PKIB	5570	0.19	0.09	0.04	0.39	0.34	0.45
ILMN_2386973	PKP2	5318	0.34	0.34	0.15	0.23	0.27	0.22
ILMN_3226641	PLA2G16	11145	0.4	0.21	0.16	0.33	0.42	0.24
ILMN_1710027	PNMT	5409	0.29	0.11	0.07	0.18	0.24	0.15
ILMN_1710170	PPAP2C	8612	0.16	0.39	0.12	0.18	0.44	0.25
ILMN_1700488	PPARA	5465	0.38	0.15	0.1	0.2	0.19	0.11
ILMN_1741674	PPP1R9A	55607	0.23	0.35	0.15	0.27	0.23	0.26
ILMN_1660732	PPP2R2B	5521	0.18	0.35	0.03	0.1	0.11	0.1
ILMN_1751445	PPY	5539	0.35	0.15	0.15	0.47	0.17	0.18
ILMN_2104821	PRAMEF7	441871	0.42	0.12	0.1	0.16	0.11	0.11
ILMN_1661806	PREX2	80243	0.24	0.35	0.22	0.38	0.47	0.43
ILMN_1671365	PRODH	5625	0.09	0.4	0.06	0.07	0.34	0.12
ILMN_2309615	PSG6	5675	0.31	0.22	0.17	0.38	0.26	0.19
ILMN_1653447	PSORS1C2	170680	0.33	0.37	0.24	0.35	0.43	0.21
ILMN_1785699	PTHLH	5744	0.07	0.17	0.02	0.29	0.18	0.04
ILMN_2314169	PTHLH	5744	0.05	0.05	0.03	0.13	0.12	0.03
ILMN_1679092	RAB9B	51209	0.36	0.43	0.11	0.37	0.32	0.4
ILMN_1654692	RALGPS2	55103	0.3	0.35	0.26	0.38	0.35	0.3
ILMN_1661802	RAPGEF4	11069	0.21	0.18	0.11	0.23	0.17	0.13
ILMN_1703688	RASA2	5922	0.19	0.22	0.16	0.27	0.37	0.45
ILMN_1669189	RASSF5	83593	0.33	0.17	0.11	0.26	0.19	0.26
ILMN_1745820	RASSF6	166824	0.27	0.42	0.14	0.37	0.44	0.27
ILMN_1657381	RASSF6	166824	0.2	0.13	0.11	0.16	0.32	0.11
ILMN_2252021	RBM44	375316	0.25	0.3	0.22	0.37	0.3	0.31
ILMN_3243185	RERGL	79785	0.14	0.22	0.01	0.04	0.09	0.03
ILMN_1794068	RFX4	5992	0.45	0.43	0.38	0.47	0.46	0.43
ILMN_2408663	RHCE	6006	0.49	0.19	0.19	0.44	0.26	0.27
ILMN_1709265	RNF170	81790	0.17	0.28	0.09	0.2	0.26	0.4
ILMN_1730223	RNF39	80352	0.08	0.34	0.01	0.05	0.27	0.2
ILMN_1700606	RNF43	54894	0.08	0.4	0.02	0.06	0.47	0.08
ILMN_2344120	ROPN1B	152015	0.19	0.35	0.08	0.15	0.12	0.08
ILMN_1734366	RORC	6097	0.4	0.23	0.05	0.21	0.26	0.07
ILMN_1682937	RSPO1	284654	0.11	0.07	0.05	0.09	0.3	0.12
ILMN_1721026	SAMHD1	25939	0.25	0.08	0.05	0.37	0.25	0.25
ILMN_3246489	SBK2	646643	0.36	0.12	0.13	0.19	0.13	0.11
ILMN_1732782	SCN2A	6326	0.15	0.18	0.09	0.3	0.15	0.12
ILMN_1731914	SCN4A	6329	0.23	0.12	0.09	0.17	0.47	0.44
ILMN_2231299	SERHL2	253190	0.09	0.13	0.1	0.15	0.19	0.19
ILMN_1679133	SERPINB1	1992	0.17	0.49	0.14	0.41	0.35	0.38
ILMN_2366703	SGK3	23678	0.17	0.38	0.03	0.3	0.37	0.24
ILMN_1662140	SGPP2	130367	0.25	0.28	0.22	0.35	0.31	0.22
ILMN_1814790	SHANK2	22941	0.03	0.43	0.02	0.05	0.24	0.05
ILMN_1743784	SHMT1	6470	0.46	0.1	0.08	0.11	0.13	0.27
ILMN_1685540	SHRM	57619	0.11	0.37	0.12	0.21	0.39	0.13
ILMN_1665994	SILV	6490	0.22	0.35	0.04	0.12	0.47	0.06
ILMN_1805561	SLC14A1	6563	0.24	0.1	0.08	0.32	0.22	0.16
ILMN_1716359	SLC19A3	80704	0.33	0.08	0.12	0.02	0.14	0.14
ILMN_1735386	SLC22A11	55867	0.15	0.07	0.06	0.23	0.28	0.2
ILMN_1655272	SLC23A2	9962	0.14	0.24	0.17	0.35	0.19	0.21
ILMN_1698726	SLC25A27	9481	0.35	0.27	0.14	0.49	0.32	0.22
ILMN_1760087	SLC26A3	1811	0.02	0.03	0.01	0.02	0.03	0.02
ILMN_1810025	SLC39A2	29986	0.15	0.4	0.12	0.17	0.16	0.12
ILMN_1738300	SLC4A8	9498	0.38	0.45	0.17	0.31	0.27	0.31
ILMN_1681526	SLC5A1	6523	0.08	0.36	0.03	0.06	0.16	0.04
ILMN_2215862	SLFN13	146857	0.21	0.32	0.45	0.38	0.26	0.15
ILMN_1770444	SMA5	11042	0.26	0.26	0.23	0.28	0.27	0.25
ILMN_1696054	SMYD1	150572	0.02	0.03	0.02	0.05	0.13	0.02
ILMN_3309138	SNAR-I	100170222	0.48	0.24	0.21	0.32	0.23	0.3
ILMN_1798612	SNX20	124460	0.29	0.28	0.29	0.37	0.38	0.35
ILMN_2224444	SNX25	83891	0.17	0.22	0.08	0.13	0.21	0.24
ILMN_2323302	SON	6651	0.14	0.15	0.2	0.46	0.39	0.35
ILMN_2326262	SORBS1	10580	0.22	0.14	0.08	0.4	0.24	0.21
ILMN_1671092	SOX17	64321	0.14	0.39	0.03	0.16	0.39	0.08
ILMN_1668984	SPNS3	201305	0.25	0.33	0.13	0.2	0.3	0.29
ILMN_1690708	SPTBN1	6711	0.14	0.17	0.16	0.33	0.38	0.33
ILMN_1728699	SPTY2D1	144108	0.1	0.09	0.07	0.49	0.14	0.23
ILMN_1811820	SRRM4	84530	0.19	0.19	0.17	0.35	0.28	0.18
ILMN_1677497	STAB2	55576	0.19	0.06	0.06	0.13	0.12	0.08
ILMN_1781135	STAM2	10254	0.48	0.33	0.15	0.4	0.32	0.33
ILMN_1772036	STEAP4	79689	0.27	0.32	0.23	0.36	0.48	0.33
ILMN_1668592	STON1	11037	0.38	0.16	0.2	0.22	0.42	0.45
ILMN_2170930	STRC	161497	0.19	0.4	0.31	0.39	0.41	0.25
ILMN_1775587	STX19	415117	0.17	0.46	0.03	0.08	0.37	0.08
ILMN_1657302	SULT1A1	6817	0.21	0.29	0.2	0.31	0.28	0.18
ILMN_1764780	SVOP	55530	0.2	0.29	0.25	0.28	0.3	0.2
ILMN_1781060	SYN2	6854	0.31	0.18	0.1	0.17	0.31	0.32
ILMN_2336609	SYTL2	54843	0.34	0.43	0.13	0.35	0.26	0.22
ILMN_2160210	TACSTD1	4072	0.08	0.38	0.03	0.25	0.41	0.11
ILMN_1792176	TADA3	10474	0.18	0.24	0.24	0.4	0.31	0.31
ILMN_1756542	TBC1D17	79735	0.22	0.26	0.25	0.33	0.38	0.4
ILMN_2167397	TBC1D3C	414060	0.29	0.39	0.34	0.32	0.27	0.25
ILMN_3251393	TCEAL6	158931	0.33	0.14	0.14	0.38	0.16	0.13
ILMN_2083946	TGFA	7039	0.21	0.37	0.28	0.14	0.15	0.15
ILMN_2129668	TGFB1	7040	0.31	0.1	0.12	0.37	0.18	0.11
ILMN_2210386	TMEM17	200728	0.49	0.38	0.19	0.37	0.25	0.29
ILMN_2105549	TMEM220	388335	0.39	0.34	0.09	0.44	0.31	0.44
ILMN_1771120	TMEM45B	120224	0.17	0.09	0.05	0.37	0.24	0.12
ILMN_1674402	TMEM71	137835	0.13	0.48	0.08	0.16	0.25	0.27
ILMN_1759075	TNFRSF13B	23495	0.14	0.13	0.07	0.09	0.16	0.09
ILMN_1801307	TNFSF10	8743	0.08	0.42	0.06	0.14	0.15	0.12
ILMN_2341132	TNNT2	7139	0.33	0.32	0.42	0.49	0.46	0.4
ILMN_1796508	TOP1MT	116447	0.22	0.31	0.24	0.45	0.36	0.3
ILMN_2381064	TPD52	7163	0.49	0.38	0.05	0.29	0.31	0.1
ILMN_1730497	TRIM39	56658	0.3	0.22	0.17	0.22	0.3	0.46
ILMN_2172547	TRIM74	378108	0.43	0.13	0.13	0.21	0.34	0.17
ILMN_1779663	TRMT2B	79979	0.16	0.17	0.07	0.26	0.28	0.43
ILMN_1814296	TRPM6	140803	0.31	0.49	0.09	0.23	0.46	0.13
ILMN_1718621	TSPAN32	10077	0.31	0.42	0.35	0.15	0.24	0.38
ILMN_1784516	TTC18	118491	0.19	0.26	0.09	0.15	0.23	0.38
ILMN_2289623	TTC36	143941	0.25	0.31	0.25	0.29	0.29	0.22
ILMN_1784300	TUBA4A	7277	0.41	0.4	0.39	0.33	0.18	0.29
ILMN_1670385	TUBAL3	79861	0.05	0.14	0.05	0.07	0.13	0.05
ILMN_2338348	UBASH3A	53347	0.32	0.25	0.1	0.13	0.15	0.21
ILMN_1755992	UCP3	7352	0.23	0.12	0.06	0.2	0.14	0.21
ILMN_2162819	UGT2B11	10720	0.06	0.08	0.03	0.05	0.41	0.17
ILMN_1781859	UGT2B28	54490	0.08	0.09	0.07	0.07	0.39	0.23
ILMN_1692826	UNKL	64718	0.13	0.2	0.09	0.18	0.26	0.34
ILMN_1655296	UTRN	7402	0.39	0.28	0.39	0.3	0.32	0.28
ILMN_3236561	VWA5B1	127731	0.48	0.16	0.13	0.22	0.21	0.13
ILMN_1746552	WDR17	116966	0.44	0.22	0.17	0.29	0.34	0.29
ILMN_2281167	WDR7	23335	0.13	0.12	0.13	0.31	0.15	0.12
ILMN_1712360	WISP3	8838	0.09	0.26	0.18	0.13	0.28	0.44
ILMN_2415776	WWOX	51741	0.09	0.17	0.08	0.28	0.25	0.25
ILMN_1765994	ZBP1	81030	0.22	0.21	0.19	0.26	0.27	0.25
ILMN_2402817	ZBTB16	7704	0.07	0.1	0.03	0.08	0.24	0.09
ILMN_2305407	ZBTB16	7704	0.06	0.15	0.02	0.28	0.31	0.22
ILMN_1750496	ZBTB16	7704	0.39	0.2	0.25	0.3	0.26	0.19
ILMN_1671500	ZCCHC5	203430	0.27	0.2	0.17	0.48	0.46	0.3
ILMN_3242993	ZFR2	23217	0.44	0.15	0.12	0.33	0.23	0.24
ILMN_1813264	ZMAT1	84460	0.12	0.16	0.07	0.15	0.12	0.42
ILMN_1787539	ZNF177	7730	0.21	0.37	0.2	0.14	0.42	0.43
ILMN_1790918	ZNF236	7776	0.19	0.15	0.14	0.29	0.26	0.33
ILMN_1796927	ZNF449	203523	0.35	0.41	0.22	0.35	0.35	0.36
ILMN_1678238	ZNF683	257101	0.34	0.39	0.08	0.23	0.12	0.15
ILMN_1676459	ZNF785	146540	0.26	0.41	0.17	0.33	0.22	0.29
ILMN_1797853	ZNF789	285989	0.36	0.13	0.13	0.31	0.25	0.23
ILMN_1658016	ZNF831	128611	0.47	0.31	0.09	0.13	0.14	0.22
